# Supplementary material for: Susceptibility of BS90 Biomphalaria glabrata snails to infection by SmLE Schistosoma mansoni segregates as a dominant allele in a cluster of polymorphic genes for single-pass transmembrane proteins
Source: PLoS Negl Trop Dis. 2024 Sep 16;18(9):e0012474. doi: 10.1371/journal.pntd.0012474 (PMC11426442; doi:10.1371/journal.pntd.0012474)
Supplement: S1 Table — (XLSX) [file pntd.0012474.s005.xlsx]

## Sheet: Sheet1
S1 Table. Primers for genotyping each of the three loci (PTC2, Trough and Peak2) and their locations in the iBS90(SS) and FRS11(RR) genomes.
All loci were scored as amplicon size on agarose gels. Alleles at PTC2 were scored as presence/absence of product at each of two different PCR reactions.
Name	Sequence	iBS90(SS) location	FRS11(RR) location	aallele calls	anneal temp ºC	extension time
Peak2_F	ATTTATCACACCATGCCATGCTCAGTT	JAKZJK010000017.1: 7,103,416-7,103,442	scaffold_403: 1,307,144-1,307,170	S (1414 bp), R (1030 bp)	64	1 min. 30 sec.
Peak2_R	TGTTACCATGTAGAATGAATCATAAGGC	JAKZJK010000017.1: 7,104,445-7,104,418	scaffold_403: 1,308,557-1,308,530
Trough_F	AATTCAGTGCACGTACATGGTCAGC	JAKZJK010000017.1: 10,586,777-10,586,801	scaffold_403: 4,173,442-4,173,466	S (828 bp), R (447 bp)	64	1 min.
Trough_R	ATCTAGAGCCTGTGACACAAATGAT	JAKZJK010000017.1: 10,587,604-10,587,580	scaffold_403: 4,173,888-4,173,864
PTC2-R_F	TTAGACGCACCCAAGGATCTC	NA	scaffold_403: 6,652,097-6,652,117	R (497 bp)	60	45 sec.
PTC2-R_R	GGTTCTCGCTTTTTATTGGCTTTTG	NA	scaffold_403: 6,652,594-6,652,570
PTC2-S2_F	AGCGAAATGTGAGATTGGTTATGTTG	JAKZJK010000017.1: 12,932,105-12,932,130	NA	S (267 bp)	58	30 sec.
PTC2-S2_R	ACAAATGGGGCAGTTACACTGTTTAC	JAKZJK010000017.1: 12,932,371-12,932,346	NA
a sizes of the amplicons produced for allele labelled R and S at each locus.
