# Supplementary material for: Susceptibility of BS90 Biomphalaria glabrata snails to infection by SmLE Schistosoma mansoni segregates as a dominant allele in a cluster of polymorphic genes for single-pass transmembrane proteins
Source: PLoS Negl Trop Dis. 2024 Sep 16;18(9):e0012474. doi: 10.1371/journal.pntd.0012474 (PMC11426442; doi:10.1371/journal.pntd.0012474)
Supplement: S3 Table — (XLSX) [file pntd.0012474.s007.xlsx]

## Sheet: Gene descriptions
S3 Table. Descriptions of the genes identified in Figure 5.
Table Key:
Gene	Gene name in iBS90 annotation (Bu et al., 2022)
PTC2 Gene Number	Gene name as listed in Tennessen et al. 2020
Homology Group	Group1 = Paralog of PTC2 Genes 1, 4 & 9. Group2 = Paralog of PTC2 Genes 2, 3, 5, 7, 8, 10, & 11
Length	Protein length in amino acids
Description	Gene description in iBS90 annotation
Conserved Domains	Domains identified by DELTA-BLAST*
Transmembrane Helices	Count of transmembrane domains identified by TMHMM
Gene	PTC2 Gene Number	Homology Group	Length	Description	Conserved Domains	Transmembrane Helices
BgiBS90_019289	na	none	118	hypothetical protein	none	0
BgiBS90_019290	na	none	63	acidic mammalian chitinase-like	none	0
BgiBS90_019291	na	Group2	109	hypothetical protein	none	0
BgiBS90_019292	na	none	107	hypothetical protein	VirB8	1
BgiBS90_019293	na	Group1	301	hypothetical protein	RIFIN	1
BgiBS90_019294	na	Group1	285	polymorphic transmembrane cluster 2 transmembrane	Cellulose synthase catalytic subunit A2 (CESA2)	0
BgiBS90_019295	na	Group2	305	hypothetical protein	none	0
BgiBS90_019296	na	none	372	hypothetical protein	none	0
BgiBS90_019297	na	Group1	279	hypothetical protein	none	1
BgiBS90_019298	na	Group1	279	hypothetical protein	none	1
BgiBS90_019299	na	Group1	592	hypothetical protein	none	1
BgiBS90_019300	na	Group2	326	polymorphic transmembrane cluster 2 transmembrane	none	0
BgiBS90_019301	na	none	462	hypothetical protein	Death Domain	0
BgiBS90_019302	na	Group1	336	polymorphic transmembrane cluster 2 transmembrane	none	2
BgiBS90_019303	na	Group2	65	polymorphic transmembrane cluster 2 transmembrane	none	0
BgiBS90_019304	na	none	100	hypothetical protein	DUF3450	0
BgiBS90_019305	na	Group1	87	hypothetical protein	none	0
BgiBS90_019306	na	Group1	65	hypothetical protein	none	0
BgiBS90_019307	na	none	61	hypothetical protein	none	0
BgiBS90_019308	na	Group2	115	hypothetical protein	none	0
BgiBS90_019309	na	Group2	64	polymorphic transmembrane cluster 2 transmembrane	none	0
BgiBS90_019310	na	none	51	hypothetical protein	none	1
BgiBS90_019311	Gene11	Group2	226	polymorphic transmembrane cluster 2 transmembrane	none	0
BgiBS90_019312	Gene9	Group1	302	polymorphic transmembrane cluster 2 transmembrane	none	1
BgiBS90_019313	na	Group2	125	hypothetical protein	none	0
BgiBS90_019314	Gene7	Group2	137	polymorphic transmembrane cluster 2 transmembrane	none	1
BgiBS90_019315	Gene6	none	178	polymorphic transmembrane cluster 2 transmembrane	none	0
BgiBS90_019316	na	Group2	159	hypothetical protein	none	0
BgiBS90_019317	Gene5	Group2	521	PTC2-5 Resistant factor	none	1
BgiBS90_019318	Gene4	Group1	210	PTC2-4 Resistant factor	none	0
BgiBS90_019319	Gene2	Group2	368	hypothetical protein	none	1
BgiBS90_019320	na	none	110	craniofacial development protein 2-like	Retrotransposon LINE-1 endonuclease	0
BgiBS90_019321	Gene1	Group1	326	PTC2-1 Resistant factor	none	1
BgiBS90_019322	na	Group2	210	hypothetical protein	none	1
BgiBS90_019323	na	Group2	62	hypothetical protein	none	0
BgiBS90_019324	na	Group2	110	polymorphic transmembrane cluster 2 transmembrane	none	0
BgiBS90_019325	na	Group2	135	hypothetical protein	none	1
BgiBS90_019326	na	Group1	472	polymorphic transmembrane cluster 2 transmembrane	none	1
BgiBS90_019327	na	none	108	hypothetical protein	none	0
BgiBS90_019328	na	none	85	hypothetical protein	none	0
BgiBS90_019329	na	Group2	79	hypothetical protein	none	0
BgiBS90_019330	na	none	62	hypothetical protein	none	0
BgiBS90_019331	na	Group1	458	cytochrome P450 2D20-like	none	1
BgiBS90_019332	na	none	304	craniofacial development protein 2-like	Retrotransposon LINE-1 endonuclease	0
BgiBS90_019333	na	Group2	282	hypothetical protein	none	0
BgiBS90_019334	na	Group1	197	hypothetical protein	none	0
BgiBS90_019335	na	Group2	284	hypothetical protein	none	0
BgiBS90_019336	na	Group1	369	hypothetical protein	none	1
BgiBS90_019337	na	Group1	502	hypothetical protein	none	1
*Boratyn, Grzegorz M., Alejandro A. Schäffer, Richa Agarwala, Stephen F. Altschul, David J. Lipman, and Thomas L. Madden. 2012.
“Domain Enhanced Lookup Time Accelerated BLAST.” Biology Direct 7 (1): 12. https://doi.org/10.1186/1745-6150-7-12.
