# Supplementary material for: Susceptibility of BS90 Biomphalaria glabrata snails to infection by SmLE Schistosoma mansoni segregates as a dominant allele in a cluster of polymorphic genes for single-pass transmembrane proteins
Source: PLoS Negl Trop Dis. 2024 Sep 16;18(9):e0012474. doi: 10.1371/journal.pntd.0012474 (PMC11426442; doi:10.1371/journal.pntd.0012474)
Supplement: S2 Appendix — (XLSX) [file pntd.0012474.s009.xlsx]

## Sheet: Sheet1
S2 Appendix. Raw data used in logistic regressions. #miracidia is the number of SmLE miracidia used to challenge each snail.
For infection status, y = yes, n = no. '.' = missing genotype data.
Population	#miracidiae	infected	PTC2	Trough	Peak 2
BS90-Sel1	5	y	SS	SS	SS
BS90-Sel1	5	y	SS	SS	SS
BS90-Sel1	5	y	SS	SS	SS
BS90-Sel1	5	y	SS	SS	SS
BS90-Sel1	10	y	RS	SS	SS
BS90-Sel1	10	y	SS	SS	SS
BS90-Sel1	10	y	RR	RR	RS
BS90-Sel1	10	y	RR	RS	SS
BS90-Sel1	10	y	RS	RS	SS
BS90-Sel1	10	y	SS	SS	SS
BS90-Sel1	20	y	RS	RS	RS
BS90-Sel1	20	y	RS	SS	RS
BS90-Sel1	20	y	RS	RS	RR
BS90-Sel1	20	y	RS	SS	SS
BS90-Sel1	20	y	SS	SS	SS
BS90-Sel1	20	y	RS	SS	.
BS90-Sel1	20	y	RS	SS	RS
BS90-Sel1	5	y	RS	SS	RS
BS90-Sel1	5	y	RS	SS	SS
BS90-Sel1	5	y	RS	SS	SS
BS90-Sel1	5	y	RS	SS	SS
BS90-Sel1	5	y	RS	RS	RS
BS90-Sel1	5	y	SS	SS	SS
BS90-Sel1	10	y	SS	SS	SS
BS90-Sel1	10	y	RR	RR	SS
BS90-Sel1	10	y	RR	RS	RS
BS90-Sel1	10	y	SS	SS	SS
BS90-Sel1	10	y	RS	SS	SS
BS90-Sel1	10	y	RS	RS	RS
BS90-Sel1	10	y	RS	SS	SS
BS90-Sel1	20	y	SS	RS	RS
BS90-Sel1	20	y	RS	SS	SS
BS90-Sel1	20	y	SS	SS	.
BS90-Sel1	20	y	RS	SS	RS
BS90-Sel1	20	y	RS	SS	SS
BS90-Sel1	20	y	RS	RS	RS
BS90-Sel1	20	y	RS	SS	SS
BS90-Sel1	20	y	RS	RS	RR
BS90-Sel1	20	y	SS	RS	RS
BS90-Sel1	5	y	RR	RS	RS
BS90-Sel1	20	y	RS	RS	RS
BS90-Sel1	5	y	RS	RS	SS
BS90-Sel1	20	y	RR	SS	RS
BS90-Sel1	20	n	RR	RR	RS
BS90-Sel1	20	n	RR	SS	RS
BS90-Sel1	10	n	RR	RS	RS
BS90-Sel1	10	n	RR	RS	SS
BS90-Sel1	10	n	RR	SS	SS
BS90-Sel1	10	n	RR	RR	RR
BS90-Sel1	10	n	RS	RS	SS
BS90-Sel1	10	n	RS	RS	SS
BS90-Sel1	10	n	RR	SS	RR
BS90-Sel1	5	n	RR	RR	RS
BS90-Sel1	5	n	RS	RS	SS
BS90-Sel1	5	n	RR	RS	RR
BS90-Sel1	5	n	RR	RS	RR
BS90-Sel1	5	n	RR	RS	SS
BS90-Sel1	5	n	RS	RS	SS
BS90-Sel1	5	n	RS	SS	SS
BS90-Sel1	20	y	RS	RS	RS
BS90-Sel1	20	y	RS	RS	RS
BS90-Sel1	20	y	RS	RS	RS
BS90-Sel1	20	y	SS	SS	RS
BS90-Sel1	20	y	RS	SS	SS
BS90-Sel1	20	y	RS	RS	RS
BS90-Sel1	20	y	RS	SS	SS
BS90-Sel1	20	y	RS	SS	RS
BS90-Sel1	20	y	RS	RS	RS
BS90-Sel1	20	y	RS	SS	RS
BS90-Sel1	20	y	RS	SS	RS
BS90-Sel1	20	y	SS	SS	SS
BS90-Sel1	20	y	RS	SS	SS
BS90-Sel1	20	y	SS	SS	RS
BS90-Sel1	10	y	RS	SS	RS
BS90-Sel1	10	y	SS	SS	.
BS90-Sel1	10	y	RS	SS	SS
BS90-Sel1	10	y	RS	SS	SS
BS90-Sel1	10	y	RR	RS	SS
BS90-Sel1	10	y	RS	RS	RS
BS90-Sel1	10	y	RS	RR	SS
BS90-Sel1	10	y	RS	SS	RS
BS90-Sel1	10	y	SS	RS	RS
BS90-Sel1	5	y	RS	SS	RS
BS90-Sel1	5	y	RS	SS	SS
BS90-Sel1	5	y	RS	RS	SS
BS90-Sel1	5	y	RS	RS	RS
BS90-Sel1	5	y	RS	RS	RS
BS90-Sel1	5	y	RS	RS	SS
BS90-Sel1	5	y	RS	SS	SS
BS90-Sel1	5	y	RS	SS	SS
BS90-Sel1	20	y	RR	RR	RR
BS90-Sel1	20	y	SS	SS	SS
BS90-Sel1	20	y	RS	SS	SS
BS90-Sel1	20	y	RS	SS	.
BS90-Sel1	10	y	RR	RS	RR
BS90-Sel1	10	y	RS	SS	.
BS90-Sel1	10	y	RR	SS	RS
BS90-Sel1	10	y	.	SS	SS
BS90-Sel1	5	y	RS	SS	SS
BS90-Sel1	5	y	SS	SS	SS
BS90-Sel1	10	y	SS	SS	RS
BS90-Sel1	5	y	RR	RS	SS
BS90-Sel1	5	y	RS	SS	SS
BS90-Sel1	20	y	RS	SS	SS
BS90-Sel1	10	y	RS	SS	SS
BS90-Sel1	5	y	RS	SS	SS
BS90-Sel1	20	n	RS	RS	RS
BS90-Sel1	20	n	RS	RS	SS
BS90-Sel1	20	n	RR	RR	RS
BS90-Sel1	10	n	RS	RS	RS
BS90-Sel1	10	n	RR	SS	RS
BS90-Sel1	10	n	RR	SS	RS
BS90-Sel1	10	n	RR	RS	RR
BS90-Sel1	10	n	RS	RS	RS
BS90-Sel1	10	n	RR	RS	SS
BS90-Sel1	5	n	SS	SS	SS
BS90-Sel1	5	n	RR	RS	RR
BS90-Sel1	5	n	RR	RS	RS
BS90-Sel1	5	n	RR	RR	RR
BS90-Sel1	5	n	RS	SS	RS
BS90-Sel1	5	n	RR	RR	RS
BS90	5	y	RS	RS	SS
BS90	5	y	RS	RS	SS
BS90	5	y	SS	SS	SS
BS90	5	y	SS	SS	.
BS90	10	y	SS	SS	SS
BS90	10	y	RS	RS	SS
BS90	10	y	SS	SS	SS
BS90	10	y	RS	SS	SS
BS90	10	y	SS	SS	RS
BS90	10	y	RS	RS	SS
BS90	10	y	RR	RR	SS
BS90	10	y	RS	SS	SS
BS90	20	y	RS	RS	RS
BS90	20	y	RS	RS	SS
BS90	20	y	SS	SS	RS
BS90	20	y	SS	SS	SS
BS90	20	y	RS	RS	RS
BS90	20	y	SS	SS	RR
BS90	20	y	RS	RS	SS
BS90	5	y	RS	SS	RS
BS90	5	y	RS	SS	RS
BS90	5	y	SS	SS	SS
BS90	5	y	RS	RS	RS
BS90	5	y	RS	RS	SS
BS90	5	y	RS	RS	.
BS90	5	y	RS	RS	SS
BS90	10	y	RS	RS	SS
BS90	10	y	RS	RS	SS
BS90	10	y	RS	RS	SS
BS90	10	y	RS	RS	SS
BS90	10	y	RS	SS	RS
BS90	20	y	RS	RS	SS
BS90	20	y	SS	SS	SS
BS90	20	y	RR	RS	RS
BS90	20	y	SS	SS	SS
BS90	20	y	RS	RS	RS
BS90	20	y	SS	SS	SS
BS90	20	y	RS	SS	RR
BS90	20	y	SS	SS	RR
BS90	20	y	SS	SS	RS
BS90	5	y	RS	RS	SS
BS90	5	y	RR	RS	SS
BS90	5	n	RR	RR	SS
BS90	5	n	RS	RS	RS
BS90	20	n	RR	SS	RR
BS90	20	n	RR	RS	SS
BS90	20	n	RR	RS	RS
BS90	20	n	SS	SS	SS
BS90	10	n	RR	RS	SS
BS90	10	n	RR	RR	SS
BS90	10	n	RR	SS	RS
BS90	10	n	RR	RS	SS
BS90	10	n	RR	RS	RS
BS90	5	n	RR	SS	RS
BS90	5	n	RR	RS	SS
BS90	20	y	RS	SS	SS
BS90	20	y	RS	RS	RS
BS90	20	y	RS	RS	SS
BS90	20	y	RR	RS	SS
BS90	20	y	RS	SS	SS
BS90	20	y	RS	RS	SS
BS90	20	y	RR	RS	SS
BS90	20	y	RS	RS	SS
BS90	20	y	RS	RS	RS
BS90	20	y	RS	SS	RR
BS90	20	y	SS	SS	RS
BS90	10	y	RR	RS	RS
BS90	10	y	RS	RS	RS
BS90	10	y	RS	SS	RR
BS90	10	y	SS	SS	.
BS90	10	y	RS	RS	SS
BS90	10	y	RS	RS	RS
BS90	10	y	RS	RS	RS
BS90	10	y	RS	SS	SS
BS90	10	y	RS	RS	SS
BS90	10	y	RS	SS	RR
BS90	10	y	RS	RS	SS
BS90	5	y	RR	RS	SS
BS90	5	y	SS	SS	SS
BS90	5	y	SS	SS	SS
BS90	5	y	RS	SS	RS
BS90	5	y	RS	RS	RS
BS90	5	y	RS	SS	RS
BS90	5	y	RR	SS	RS
BS90	5	y	RS	RS	RS
BS90	5	y	.	RR	SS
BS90	5	y	RS	SS	SS
BS90	5	y	SS	SS	RS
BS90	5	y	SS	SS	SS
BS90	20	y	RS	RS	SS
BS90	20	y	RR	SS	SS
BS90	20	y	RR	SS	RS
BS90	20	y	RS	RS	RS
BS90	10	y	RS	SS	RR
BS90	10	y	RS	SS	RR
BS90	10	y	RS	RS	RS
BS90	10	y	RS	RR	RS
BS90	5	y	RS	.	.
BS90	5	y	SS	SS	SS
BS90	5	y	RS	RS	.
BS90	20	y	RR	SS	RS
BS90	10	y	RS	RS	RS
BS90	5	y	RS	RS	RS
BS90	5	y	RS	SS	SS
BS90	20	y	RR	RS	RS
BS90	20	y	SS	SS	SS
BS90	10	n	RS	RS	.
BS90	10	n	RS	SS	RR
BS90	10	n	RS	RS	SS
BS90	5	n	RS	RS	RR
BS90	5	n	RR	RS	SS
BS90	5	n	RR	RS	RS
BS90	5	n	RR	RR	RS
BS90	5	n	RR	RS	RS
