# Supplementary material for: Susceptibility of BS90 Biomphalaria glabrata snails to infection by SmLE Schistosoma mansoni segregates as a dominant allele in a cluster of polymorphic genes for single-pass transmembrane proteins
Source: PLoS Negl Trop Dis. 2024 Sep 16;18(9):e0012474. doi: 10.1371/journal.pntd.0012474 (PMC11426442; doi:10.1371/journal.pntd.0012474)
Supplement: S1 Data — (XLSX) [file pntd.0012474.s010.xlsx]

## Sheet: Sheet1
S1 Data. Fraction of BS90 and BS90-Sel1 snails that became infected in side-by-side comparisons made before the current study.
BS90-Sel1 was created by challenging 262 BS90 snails with 10 miracidia each, and then allowing the 62 surviving, uninfected snails to found the next generation.
Each row in the table below shows a group of ~24 snails that were individually challenged with the number of miracidia shown in column D, and were then maintained together in the same tub for 10 weeks.
The graph shows the fraction of snails infected from each population on each of the challenge dates, as well as the observed difference in infection rates.
We observe that the BS90-Sel1 population averages around 11% less susceptible than the BS90 base population.
									Exposure Date		Fraction of survivors infected
											BS90-2	BS90-Sel1	difference
									7/5/2019	1	0.918919	0.882353	0.036566
									8/19/2021	2	0.763636	0.728814	0.0348228
									9/8/2021	3	0.864407	0.758065	0.106342
									12/9/2021	4	0.787879	0.631579	0.1563
									6/10/2022	5	0.8125	0.617647	0.194853
									11/21/2023	6	0.95	0.844444	0.105556
									2/21/2024	7	0.918919	0.764706	0.154213
												Avg Difference:	0.112665
exposure date	Population	size of snails	number challenged	# miracidia	#infected	#noninfected	#dead
2019-07-05	BS90	5-7mm	24	10	16	1	7
2019-07-05	BS90	5-7mm	24	10	18	2	4
2019-07-05	BS90-Sel1	5-7mm	24	10	15	3	6
2019-07-05	BS90-Sel1	5-7mm	24	10	15	1	8
2021-08-19	BS90	6-9mm	24	5	13	4	7
2021-08-19	BS90	6-9mm	24	10	13	5	6
2021-08-19	BS90	6-9mm	24	20	16	4	4
2021-08-19	BS90-Sel1	6-9mm	24	5	12	7	5
2021-08-19	BS90-Sel1	6-9mm	24	10	13	7	4
2021-08-19	BS90-Sel1	6-9mm	24	20	18	2	4
2021-09-08	BS90	6-9mm	24	5	17	5	2
2021-09-08	BS90	6-9mm	24	10	16	3	5
2021-09-08	BS90	6-9mm	24	20	18	0	6
2021-09-08	BS90-Sel1	6-9mm	24	5	13	6	5
2021-09-08	BS90-Sel1	6-9mm	24	10	15	6	3
2021-09-08	BS90-Sel1	6-9mm	24	20	19	3	2
2021-12-09	BS90	7-9mm	22	10	13	4	5
2021-12-09	BS90	7-9mm	22	10	13	3	6
2021-12-09	BS90-Sel1	7-9mm	23	10	14	8	1
2021-12-09	BS90-Sel1	7-9mm	23	10	10	6	7
2022-06-10	BS90	7-9mm	22	10	13	3	6
2022-06-10	BS90-Sel1	7-9mm	23	10	16	5	2
2022-06-10	BS90-Sel1	7-9mm	23	10	5	8	10
2023-11-21	BS90	7-9mm	24	10	17	0	7
2023-11-21	BS90	7-9mm	24	10	21	2	1
2023-11-21	BS90-Sel1	7-9mm	29	10	19	5	5
2023-11-21	BS90-Sel1	7-9mm	28	10	19	2	7
2024-02-21	BS90	7-9mm	24	10	14	1	9
2024-02-21	BS90	7-9mm	24	10	8	0	16
2024-02-21	BS90	7-9mm	24	10	12	3	9
2024-02-21	BS90-Sel1	7-9mm	24	10	11	5	8
2024-02-21	BS90-Sel1	7-9mm	24	10	14	3	7
2024-02-21	BS90-Sel1	7-9mm	24	10	14	4	6
